# Supplementary material for: A laser-microfabricated electrohydrodynamic thruster for centimeter-scale aerial robots
Source: PLoS One. 2020 Apr 29;15(4):e0231362. doi: 10.1371/journal.pone.0231362 (PMC7190112; doi:10.1371/journal.pone.0231362)
Supplement: S1 File — (BIB) [file pone.0231362.s001.bib]

1
@article{ma2013controlled,
  title={Controlled flight of a biologically inspired, insect-scale robot},
  author={Ma, Kevin Y and Chirarattananon, Pakpong and Fuller, Sawyer B and Wood, Robert J},
  journal={Science},
  volume={340},
  number={6132},
  pages={603--607},
  year={2013},
  publisher={American Association for the Advancement of Science}
}


2
@article{oceli,
  title={Controlling free flight of a robotic fly using an onboard vision sensor inspired by insect ocelli},
  author={Fuller, Sawyer B and Karpelson, Michael and Censi, Andrea and Ma, Kevin Y and Wood, Robert J},
  journal={Journal of The Royal Society Interface},
  volume={11},
  number={97},
  pages={20140281},
  year={2014},
  publisher={The Royal Society}
}

3
@inproceedings{james2018liftoff,
  title={Liftoff of a 190 mg laser-powered aerial vehicle: The lightest wireless robot to fly},
  author={James, Johannes and Iyer, Vikram and Chukewad, Yogesh and Gollakota, Shyamnath and Fuller, Sawyer B},
  booktitle={2018 IEEE International Conference on Robotics and Automation (ICRA)},
  pages={1--8},
  year={2018},
  organization={IEEE}
}

4
@article{Jafferis2019,
author={Jafferis, Noah T.
and Helbling, E. Farrell
and Karpelson, Michael
and Wood, Robert J.},
title={Untethered flight of an insect-sized flapping-wing microscale aerial vehicle},
journal={Nature},
year={2019},
volume={570},
number={7762},
pages={491-495},
issn={1476-4687},
doi={10.1038/s41586-019-1322-0},
url={https://doi.org/10.1038/s41586-019-1322-0}
}

5
@article{chen2017biologically,
  title={A biologically inspired, flapping-wing, hybrid aerial-aquatic microrobot},
  author={Chen, Yufeng and Wang, Hongqiang and Helbling, E Farrell and Jafferis, Noah T and Zufferey, Raphael and Ong, Aaron and Ma, Kevin and Gravish, Nicholas and Chirarattananon, Pakpong and Kovac, Mirko and others},
  journal={Science Robotics},
  volume={2},
  number={11},
  pages={eaao5619},
  year={2017},
  publisher={Science Robotics}
}

6
@inproceedings{chukewad2018,
  title={A new robot fly design that is easier to fabricate and capable of flight and ground locomotion},
  author={Chukewad, Yogesh M and Singh, Avinash T and James, Johannes M and Fuller, Sawyer B},
  booktitle={2018 IEEE/RSJ International Conference on Intelligent Robots and Systems (IROS)},
  pages={4875--4882},
  year={2018},
  organization={IEEE}
}

7
@article{WoodPico2012,
  title={Progress on ‘pico’air vehicles},
  author={Wood, Robert J and Finio, Ben and Karpelson, Michael and Ma, Kevin and P{\'e}rez-Arancibia, N{\'e}stor Osvaldo and Sreetharan, Pratheev S and Tanaka, Hiro and Whitney, John Peter},
  journal={The International Journal of Robotics Research},
  volume={31},
  number={11},
  pages={1292--1302},
  year={2012},
  publisher={SAGE Publications Sage UK: London, England}
}


8
@article{drew2018,
  title={Toward controlled flight of the ionocraft: a flying microrobot using electrohydrodynamic thrust with onboard sensing and no moving parts},
  author={Drew, Daniel S and Lambert, Nathan O and Schindler, Craig B and Pister, Kristofer SJ},
  journal={IEEE Robotics and Automation Letters},
  volume={3},
  number={4},
  pages={2807--2813},
  year={2018},
  publisher={IEEE}
}

9
@article{go2008enhancement,
  title={Enhancement of external forced convection by ionic wind},
  author={Go, David B and Maturana, Raul A and Fisher, Timothy S and Garimella, Suresh V},
  journal={International Journal of Heat and Mass Transfer},
  volume={51},
  number={25-26},
  pages={6047--6053},
  year={2008},
  publisher={Elsevier}
}

10
@article{jewell2008cfd,
  title={CFD analysis of electrostatic fluid accelerators for forced convection cooling},
  author={Jewell-Larsen, NE and Hsu, CP and Krichtafovitch, IA and Montgomery, SW and Dibene, JT and Mamishev, Alexander V},
  journal={IEEE Transactions on Dielectrics and Electrical Insulation},
  volume={15},
  number={6},
  pages={1745--1753},
  year={2008},
  publisher={IEEE}
}

11
@article{vaddi2019particle,
  title={Particle Dynamics in Corona Induced Electro-hydrodynamic Flow},
  author={Vaddi, Ravi Sankar and Guan, Yifei and Novosselov, Igor},
  journal={arXiv preprint arXiv:1902.02986},
  year={2019}
}


12
@article{ju2015plasma,
  title={Plasma assisted combustion: Dynamics and chemistry},
  author={Ju, Yiguang and Sun, Wenting},
  journal={Progress in Energy and Combustion Science},
  volume={48},
  pages={21--83},
  year={2015},
  publisher={Elsevier}
}

13
@article{moreau2007airflow,
  title={Airflow control by non-thermal plasma actuators},
  author={Moreau, Eric},
  journal={Journal of physics D: applied physics},
  volume={40},
  number={3},
  pages={605},
  year={2007},
  publisher={IOP Publishing}
}

14
@article{roth2003aerodynamic,
  title={Aerodynamic flow acceleration using paraelectric and peristaltic electrohydrodynamic effects of a one atmosphere uniform glow discharge plasma},
  author={Roth, J Reece},
  journal={Physics of plasmas},
  volume={10},
  number={5},
  pages={2117--2126},
  year={2003},
  publisher={AIP}
}

15
@article{choi2011turbulent,
  title={Turbulent boundary-layer control with plasma actuators},
  author={Choi, Kwing-So and Jukes, Timothy and Whalley, Richard},
  journal={Philosophical Transactions of the Royal Society A: Mathematical, Physical and Engineering Sciences},
  volume={369},
  number={1940},
  pages={1443--1458},
  year={2011},
  publisher={The Royal Society Publishing}
}

16
@book{townsend1915electricity,
  title={Electricity in gases},
  author={Townsend, John Sealy},
  year={1915},
  publisher={}
}

17
@article{yanallah2012semi,
  title={A semi-analytical stationary model of a point-to-plane corona discharge},
  author={Yanallah, K and Pontiga, F},
  journal={Plasma Sources Science and Technology},
  volume={21},
  number={4},
  pages={045007},
  year={2012},
  publisher={IOP Publishing}
}

18
@article{zhang2015characteristics,
  title={Characteristics of ionic wind in needle-to-ring corona discharge},
  author={Zhang, Yu and Liu, Lijuan and Chen, Yang and Ouyang, Jiting},
  journal={Journal of Electrostatics},
  volume={74},
  pages={15--20},
  year={2015},
  publisher={Elsevier}
}

19
@article{martins2012simulation,
  title={Simulation of a wire-cylinder-plate positive corona discharge in nitrogen gas at atmospheric pressure},
  author={Martins, Alexandre A},
  journal={Physics of Plasmas},
  volume={19},
  number={6},
  pages={063502},
  year={2012},
  publisher={AIP}
}

20
@article{guan2018analytical,
  title={Analytical model of electro-hydrodynamic flow in corona discharge},
  author={Guan, Yifei and Vaddi, Ravi Sankar and Aliseda, Alberto and Novosselov, Igor},
  journal={Physics of plasmas},
  volume={25},
  number={8},
  pages={083507},
  year={2018},
  publisher={AIP Publishing}
}

21
@article{vaddi2020analytical,
    title={Analytical Model for Electrohydrodynamic Thrust},
    author={Ravi Sankar Vaddi and Yifei Guan and Alexander Mamishev and Igor Novosselov},
    journal={arXiv preprint arXiv:2002.11662},
    year={2020}
}

22
@article{guan2018experimental,
  title={Experimental and numerical investigation of electrohydrodynamic flow in a point-to-ring corona discharge},
  author={Guan, Yifei and Vaddi, Ravi Sankar and Aliseda, Alberto and Novosselov, Igor},
  journal={Physical Review Fluids},
  volume={3},
  number={4},
  pages={043701},
  year={2018},
  publisher={APS}
}


23
@article{moreau2013electrohydrodynamic,
  title={Electrohydrodynamic force produced by a wire-to-cylinder dc corona discharge in air at atmospheric pressure},
  author={Moreau, Eric and Benard, Nicolas and Lan-Sun-Luk, Jean-Daniel and Chabriat, Jean-Pierre},
  journal={Journal of Physics D: Applied Physics},
  volume={46},
  number={47},
  pages={475204},
  year={2013},
  publisher={IOP Publishing}
}

24
@article{stuetzer1959ion,
  title={Ion drag pressure generation},
  author={Stuetzer, Otmar M},
  journal={Journal of Applied physics},
  volume={30},
  number={7},
  pages={984--994},
  year={1959},
  publisher={AIP}
}


25
@article{masuyama2013performance,
  title={On the performance of electrohydrodynamic propulsion},
  author={Masuyama, Kento and Barrett, Steven RH},
  journal={Proceedings of the Royal Society A: Mathematical, Physical and Engineering Sciences},
  volume={469},
  number={2154},
  pages={20120623},
  year={2013},
  publisher={The Royal Society Publishing}
}

26
@article{khomich2018atmosphere,
  title={In-atmosphere electrohydrodynamic propulsion aircraft with wireless supply onboard},
  author={Khomich, Vladislav Yu and Rebrov, Igor E},
  journal={Journal of Electrostatics},
  volume={95},
  pages={1--12},
  year={2018},
  publisher={Elsevier}
}

27
@article{gilmore2015electrohydrodynamic,
  title={Electrohydrodynamic thrust density using positive corona-induced ionic winds for in-atmosphere propulsion},
  author={Gilmore, Christopher K and Barrett, Steven RH},
  journal={Proceedings of the Royal Society A: Mathematical, Physical and Engineering Sciences},
  volume={471},
  number={2175},
  pages={20140912},
  year={2015},
  publisher={The Royal Society Publishing}
}

28
@inproceedings{drew2017first,
  title={First takeoff of a flying microrobot with no moving parts},
  author={Drew, Daniel S and Pister, Kristofer SJ},
  booktitle={2017 International Conference on Manipulation, Automation and Robotics at Small Scales (MARSS)},
  pages={1--5},
  year={2017},
  organization={IEEE}
}


29
@article{townsend1914xi,
  title={XI. The potentials required to maintain currents between coaxial cylinders},
  author={Townsend, John S},
  journal={The London, Edinburgh, and Dublin Philosophical Magazine and Journal of Science},
  volume={28},
  number={163},
  pages={83--90},
  year={1914},
  publisher={Taylor \& Francis}
}

30
@article{fuller2019four,
  title={Four Wings: An insect-sized aerial robot with steering ability and payload capacity for autonomy},
  author={Fuller, Sawyer B},
  journal={IEEE Robotics and Automation Letters},
  volume={4},
  number={2},
  pages={570--577},
  year={2019},
  publisher={IEEE}
}

31
@article{MIT2018,
  title={Flight of an aeroplane with solid-state propulsion},
  author={Xu, Haofeng and He, Yiou and Strobel, Kieran L and Gilmore, Christopher K and Kelley, Sean P and Hennick, Cooper C and Sebastian, Thomas and Woolston, Mark R and Perreault, David J and Barrett, Steven RH},
  journal={Nature},
  volume={563},
  number={7732},
  pages={532},
  year={2018},
  publisher={Nature Publishing Group}
}

32
@inproceedings{balasubramanian2018insect,
  title={An insect-sized robot that uses a custom-built onboard camera and a neural network to classify and respond to visual input},
  author={Balasubramanian, Siuakumar and Chukewad, Yogesh M and James, Johannes M and Barrows, Geoffrey L and Fuller, Sawyer B},
  booktitle={2018 7th IEEE International Conference on Biomedical Robotics and Biomechatronics (Biorob)},
  pages={1297--1302},
  year={2018},
  organization={IEEE}
}

33
@article{drew_hilton_head,
  title={TAKEOFF OF A FLYING MICROROBOT WITH COTS SENSOR PAYLOAD USING ELECTROHYDRODYNAMIC THRUST PRODUCED BY SUB-MILLIMETER CORONA DISCHARGE},
  author={Drew, Daniel S and Pister, Kristofer SJ}
}

34
@ARTICLE{DakshDevice,
author={D. {Dhingra} and Y. M. {Chukewad} and S. B. {Fuller}},
journal={IEEE Robotics and Automation Letters},
title={A Device for Rapid, Automated Trimming of Insect-Sized Flying Robots},
year={2020},
volume={5},
number={2},
pages={1373-1380},
keywords={Micro/nano robots;automation at micro-nano scales;aerial systems: mechanics and control},
doi={10.1109/LRA.2020.2967318},
ISSN={2377-3774},
month={April},}

35
@misc{chukewad2020robofly,
    title={RoboFly: An insect-sized robot with simplified fabrication that is capable of flight, ground, and water surface locomotion},
    author={Yogesh M Chukewad and Johannes James and Avinash Singh and Sawyer Fuller},
    year={2020},
    eprint={2001.02320},
    archivePrefix={arXiv},
    primaryClass={cs.RO}
}
